# Supplementary material for: Dietary Whey Protein Supplementation Increases Immunoglobulin G Production by Affecting Helper T Cell Populations after Antigen Exposure
Source: Foods. 2021 Jan 19;10(1):194. doi: 10.3390/foods10010194 (PMC7835905; doi:10.3390/foods10010194)
Supplement: Supplementary file 1 [file foods-10-00194-s001.zip]

Archive with 1 entries (1 files):
- foods-1028898-supplementary.pptx
